# Supplementary material for: Effects of Two Antiretroviral Drugs on the Crustacean Daphnia magna in River Water
Source: Toxics. 2022 Jul 28;10(8):423. doi: 10.3390/toxics10080423 (PMC9416331; doi:10.3390/toxics10080423)
Supplement: Supplementary file 1 [file toxics-10-00423-s001.zip]

Archive with 1 entries (1 files):
- toxics-1782326-supplementary.pdf
